# Supplementary material for: Structure–Activity Relationship Studies Based on Quinazoline Derivatives as EGFR Kinase Inhibitors (2017–Present)
Source: Pharmaceuticals (Basel). 2023 Apr 3;16(4):534. doi: 10.3390/ph16040534 (PMC10141396; doi:10.3390/ph16040534)
Supplement: Supplementary file 1 [file pharmaceuticals-16-00534-s001.zip]

Archive with 1 entries (1 files):
- pharmaceuticals-2302817-supplementary.pdf
